# Supplementary material for: Oleanane triterpenoids with C-14 carboxyl group from Astilbe grandis inhibited LPS-induced macrophages activation by suppressing the NF-κB signaling pathway
Source: Front Pharmacol. 2024 Aug 1;15:1413876. doi: 10.3389/fphar.2024.1413876 (PMC11324442; doi:10.3389/fphar.2024.1413876)
Supplement: Supplementary file 2 [file Table1.xlsx]

## Sheet: Sheet1
TABLE 1	The primers for real time PCR of RAW264.7 cells.
Target gene	Primer sequences				amplicon length	NM accession number
β-actin_F	CCAGCCTTCCTTCTTGGGTAT				103bp	7393.5
β-actin_R	GTTGGCATAGAGGTCTTTACGG
iNOS_F	GGGAATCTTGGAGCGAGTTG				132bp	1.31392e+06
iNOS_R	GTGAGGGCTTGGCTGAGTGA
COX-2_F	AGGTCATTGGTGGAGAGGTG				192bp	11198.5
COX-2_R	CCTGCTTGAGTATGTCGCAC
TABLE 1	The primers for real time PCR of RAW264.7 cells.
Target gene	Primer sequences				amplicon length	NM accession number
β-actin_F	GCACTCTTCCAGCCTTCCTT				200bp	1101.5
β-actin_R	TTCATTGTGCTGGGTGCCA
COX-2_F	CTTACAATGCTGACTATGGCTAC				240 bp	963.4
COX-2_R	ACTGATGCGTGAAGTGCTG
